# Supplementary material for: Analysis of the gut microbiome in obese native Tibetan children living at different altitudes: A case–control study
Source: Front Public Health. 2022 Nov 24;10:963202. doi: 10.3389/fpubh.2022.963202 (PMC9731119; doi:10.3389/fpubh.2022.963202)
Supplement: Supplementary file 1 [file Table_1.XLSX]

## Sheet: Sheet1
region	Merge Regions	groups	grade	age	gender	height	weight	waist	hip	BMI	TC	TG	HDL	LDL	GLU
1	1	1	1	7	2	132.7	23.8	54	61.8	13.5	3.36	1.23	1.11	1.86	4.54
1	1	1	1	7	2	126.5	23.3	49	55.5	14.6	3.9	1.43	1.55	1.99	4.79
1	1	1	1	7	1	130.5	23.1	51.7	57	13.6	4.47	1.38	1.8	2.35	4.24
1	1	1	1	7	2	126.5	24.1	45.5	47	15.1	2.54	1.06	1.16	1.14	5.74
1	1	1	2	8	2	131	21.4	46	53.3	12.5	5.13	2.08	1.33	2.52	4.78
1	1	1	2	8	1	139	26.3	50.5	58.9	13.6	4.15	1.4	1.43	2.19	4.24
1	1	1	2	11	1	130	22.8	50.5	56	13.5	2.89	1.46	1.13	1.53	5.61
1	1	1	2	11	1	133	22.5	45.6	53.8	12.7	4.24	1.33	1.68	2.37	4.97
1	1	1	2	11	1	135	22.9	47	44	12.6	2.94	1.9	1.11	1.5	4.99
1	1	1	3	10	1	132	26.4	55	60.5	15.2	3.71	0.63	1.73	1.97	4.28
1	1	1	3	10	1	143.5	31.9	58.6	60.3	15.5	2.88	0.91	1.05	1.5	4.17
1	1	1	3	10	2	145	32.9	54.8	59.3	15.6	5.09	1.12	1.78	2.82	4.87
1	1	1	3	9	2	149.5	32.1	53	61.5	14.4	3.79	1.18	1.01	2.27	4.74
1	1	1	3	9	2	131	24.6	50.5	56.5	14.3	3.9	0.8	1.31	2.27	4.78
1	1	1	3	10	1	130.1	20.7	50.5	57.3	12.2	3.76	1.08	1.4	1.92	5.16
1	1	1	3	10	1	149	34.5	62.3	68	15.5	4.27	0.59	1.8	2.24	4.18
1	1	1	3	9	1	132.5	25.1	51	56.5	14.3	4.67	1.49	1.44	2.71	5.06
1	1	1	3	9	1	138.5	26.1	51	57.3	13.6	3.55	0.99	1.52	1.75	4.06
1	1	1	4	10	2	129.5	21.6	52.3	58.8	12.9	4.05	1.23	1.13	2.37	5.02
1	1	1	4	11	2	147	30.1	60.6	63.2	13.9	4.18	0.82	0.85	2.61	4.9
2	2	1	1	7	2	134	26.9	49	51	15	5.46	0.81	1.67	3.05	4.29
2	2	1	2	8	2	133	23.9	50	53	13.5	3.98	1.49	1.44	2.13	4.37
2	2	1	4	11	2	133	19.9	50	51	11.2	3.44	0.84	1.01	1.97	5.39
2	2	1	4	11	2	148	29.9	52	60	13.7	4	1.35	0.93	2.38	4.39
2	2	1	4	11	1	132	21.9	50	51	12.6	3.96	1.2	1.34	2.13	4.65
2	2	1	5	7	1	134	26.9	42	48	15	4.15	0.85	1.15	2.24	4.76
2	2	1	5	7	1	125	18.9	48	53	12.1	5.14	1.31	1.47	3	4.01
2	2	1	5	7	1	122	18.9	49	53	12.7	3.14	0.7	1.16	1.69	4.78
2	2	1	5	7	2	135	22.9	50	60	12.6	3.65	1.31	1.03	1.96	5.52
2	2	1	5	7	1	143	30.9	52	60	15.1	3.81	0.85	1.17	1.94	4.77
2	2	1	5	8	2	133	25.9	51	63	14.6	4.46	0.86	1.33	2.37	3.98
2	2	1	5	8	1	136	18.9	45	51	10.2	4.51	0.94	1.62	2.31	4.65
2	2	1	5	10	2	147	31.9	61	69.3	14.8	4.45	1.67	1.16	2.42	5.14
2	2	1	2	8	2	125	19.9	46	52	12.7	5.52	1.73	1.7	3.27	5.31
2	2	1	4	11	2	145	26.9	50	55	12.8	5.72	0.99	1.51	3.24	4.68
2	2	1	5	10	2	150	27.9	35	40	12.4	6.34	1.71	1.4	3.93	4.76
2	2	1	5	9	1	135	27.9	51	59	15.3	3.84	0.57	1.45	2.08	5.56
2	2	1	5	9	1	133	25.9	50	61	14.6	3.43	0.8	1.01	1.8	5.13
2	2	1	5	9	2	134	24.9	41	48	13.9	5.42	1.01	1.73	2.88	4.56
2	2	1	5	9	2	139	27.9	56	62	14.4	4.51	0.97	1.81	2.23	4.53
1	1	2	1	7	1	125.5	34.6	62.5	69.2	22	4.4	1.13	1.04	2.31	3.91
1	1	2	3	9	1	152.1	44.3	79.3	85.6	19.1	6.47	1.56	1.71	3.81	4.69
1	1	2	1	7	1	122	40.9	60	68	27.5	4.67	1.31	0.99	2.63	4.61
1	1	2	1	7	1	130.5	34.3	68.6	76.5	20.1	3.99	2.1	0.63	2.3	4.79
1	1	2	1	7	2	125	30.1	71.5	77.3	19.3	3.34	1.12	1.18	1.82	4.32
1	1	2	2	8	2	138.9	37.2	70.7	76.8	19.3	3.46	1.31	0.84	1.91	5.74
1	1	2	2	8	2	134	32.9	70	76.1	18.3	2.66	1.04	0.69	1.39	5.13
1	1	2	2	8	1	140	43.3	71	79.5	22.1	4.36	1.68	1.12	1.89	4.32
1	1	2	2	8	1	151.3	47.8	75.9	81.5	20.9	4.48	2.19	0.54	2.62	4.01
1	1	2	2	8	2	130	34.9	66.5	71.3	20.7	4.1	1.74	0.9	2.31	4.52
1	1	2	3	9	2	145	43.8	78	85.5	20.8	5.1	1.22	1.17	2.83	4.64
1	1	2	3	10	1	139.2	37.2	75	79.4	19.2	4.17	2.37	1.38	2.06	4.11
1	1	2	3	9	1	144	41.7	71	80	20.1	4.36	1.29	1.15	2.49	3.87
1	1	2	4	10	2	149.5	42.7	67	75.4	19.1	4.1	1.5	1.27	2.08	4.36
1	1	2	4	11	2	140	37.7	70.3	77.6	19.2	4.86	1.95	1.34	2.62	5.21
2	2	2	3	10	1	127	26.9	66	74.5	16.7	3.68	1.05	0.97	2.16	5.11
2	2	2	3	9	2	139	35.9	60	64.5	18.6	5.53	2.28	1.06	3.34	4.61
2	2	2	4	8	1	136	38.9	53	60.2	21	4.39	0.87	1.01	2.73	4.56
2	2	2	5	9	2	137	36.9	58	64.8	19.7	3.75	0.62	1.27	2.16	4.16
3	2	2	2	8	1	134	36.9	63	70.2	20.6	5.1	1.05	0.59	3.21	4.12
3	2	2	3	10	2	147	40.9	59	65.5	18.9	3.98	1.24	0.82	2.95	4.45
3	2	2	3	9	2	130	26.9	56	62.5	15.9	4.12	1.35	1.53	3.12	5.01
3	2	2	4	10	1	125	30.9	73.1	78.5	19.8	4.65	1.05	0.92	3.01	4.65
3	2	2	4	10	1	145	36.9	63	71.3	17.6	3.91	1.83	1.87	2.59	5.01
2	2	2	2	8	1	140.5	38.9	63	68.5	19.7	4.31	1.17	1.04	2.7	4.26
2	2	2	3	10	2	137	28.9	62	67.9	15.4	5.02	2.18	0.69	3.19	4.67
3	2	2	4	11	1	147	36.9	60	66.8	17.1	4.08	2.15	1.62	2.19	4.12
3	2	2	4	11	2	139	34.9	63	72.5	18.1	4.89	1.91	0.61	2.21	1.39
3	2	2	5	9	2	138	37.9	67	74.2	19.9	4.35	1.54	1.83	3.21	4.89
3	2	2	5	11	1	134	36.9	58	66.1	20.6	4.02	1.36	1.25	3.08	4.89
